# Supplementary material for: Targeting MAPK Signaling: Loureirins A and B from Dracaena Loureiri Inhibit Epithelial–Mesenchymal Transition and Invasion in Non-Small Cell Lung Cancer Cell Lines
Source: Life (Basel). 2025 Mar 3;15(3):396. doi: 10.3390/life15030396 (PMC11943645; doi:10.3390/life15030396)
Supplement: Supplementary file 1 [file life-15-00396-s001.zip]

Archive with 1 entries (1 files):
- life-3474501-supplementary.pdf
